# Supplementary material for: Associations between mental health and lifestyle changes during the COVID-19 pandemic in a general Japanese population: NIPPON DATA2010
Source: Environ Health Prev Med. 2025 Apr 25;30:28. doi: 10.1265/ehpm.24-00292 (PMC12041440; doi:10.1265/ehpm.24-00292)
Supplement: Supplementary file 1 — Additional file 1: Supplementary Table 1 Sex-specific odds ratios of the K6 groups for undesirable lifestyle changes. Supplementary Table 2 Odds ratios of the K6 groups for undesirable lifestyle changes by age group. Supplementary Table 3 Sex-specific odds ratios of the K6 groups for desirable lifestyle changes. Supplementary Table 4 Odds ratios of the K6 groups for desirable lifestyle changes by age group. [file ehpm-30-028-s001.xls]

## Sheet: Supplementary Table 1
Supplementary Table 1.
Sex-specific odds ratios of the K6 groups for undesirable lifestyle changes (n=1546)
Lifestyle changes		Men (n=623)											Women (n=923)
		Lifestyle change (+) n(%)				Multivariable-adjusted OR (95%CI)a							Lifestyle change (+) n(%)				Multivariable-adjusted OR (95%CI)a
Decreased outings
	K6<5	296	(	65	)	1							433	(	68.6	)	1
	5≤K6<9	87	(	80.6	)	2.1	(	1.24	-	3.55	)		141	(	82	)	2.09	(	1.36	-	3.2	)
	K6≥9	48	(	81.4	)	2.5	(	1.25	-	5.03	)		101	(	84.2	)	2.44	(	1.44	-	4.11	)
Decreased physical activity
	K6<5	154	(	33.8	)	1							192	(	30.4	)	1
	5≤K6<9	48	(	44.4	)	1.53	(	0.99	-	2.36	)		97	(	56.4	)	3.02	(	2.13	-	4.28	)
	K6≥9	39	(	66.1	)	4.24	(	2.35	-	7.63	)		82	(	68.3	)	5.06	(	3.31	-	7.74	)
Increased alcohol drinking
	K6<5	34	(	7.5	)	1							8	(	1.3	)	1
	5≤K6<9	18	(	16.7	)	2.51	(	1.34	-	4.69	)		13	(	7.6	)	6.73	(	2.68	-	16.9	)
	K6≥9	10	(	17	)	2.4	(	1.1	-	5.22	)		17	(	14.2	)	12.18	(	4.98	-	29.79	)
Increased snacking
	K6<5	59	(	12.9	)	1							115	(	18.2	)	1
	5≤K6<9	23	(	21.3	)	1.72	(	0.99	-	2.99	)		46	(	26.7	)	1.65	(	1.11	-	2.45	)
	K6≥9	16	(	27.1	)	2.94	(	1.52	-	5.68	)		43	(	35.8	)	2.52	(	1.64	-	3.88	)
Decreased seeing friends
	K6<5	282	(	61.8	)	1							449	(	71.2	)	1
	5≤K6<9	87	(	80.6	)	2.52	(	1.49	-	4.26	)		138	(	80.2	)	1.65	(	1.08	-	2.52	)
	K6≥9	42	(	71.2	)	1.51	(	0.82	-	2.79	)		106	(	88.3	)	3.12	(	1.72	-	5.68	)
Decreased hospital visits
	K6<5	28	(	6.1	)	1							57	(	9	)	1
	5≤K6<9	10	(	9.3	)	1.65	(	0.76	-	3.6	)		18	(	10.5	)	1.18	(	0.67	-	2.07	)
	K6≥9	9	(	15.3	)	2.8	(	1.22	-	6.41	)		34	(	28.3	)	4.06	(	2.49	-	6.64	)
K6, Kessler 6; OR, odds ratio; CI, confidence interval.
a Adjusted for age, education, quartiles of prefectures by the COVID-19 cumulative incidence, medication for hypertension and/or dyslipidemia within a year, and indication of diabetes or hyperglycemia within a year.

## Sheet: Supplementary Table 2
Supplementary Table 2.
Odds ratios of the K6 groups for undesirable lifestyle changes by age group (n=1546)
Lifestyle changes		Younger participantsa (n=642)											Older participantsb (n=904)
		Lifestyle change (+) n(%)				Multivariable-adjusted OR (95%CI)c							Lifestyle change (+) n(%)				Multivariable-adjusted OR (95%CI)c
Decreased outings
	K6<5	305	(	70.1	)	1							424	(	65	)	1
	5≤K6<9	92	(	78	)	1.5	(	0.92	-	2.45	)		136	(	84	)	2.85	(	1.79	-	4.53	)
	K6≥9	69	(	77.5	)	1.48	(	0.86	-	2.56	)		80	(	88.9	)	4.87	(	2.42	-	9.81	)
Decreased physical activity
	K6<5	132	(	30.3	)	1							214	(	32.8	)	1
	5≤K6<9	53	(	44.9	)	1.85	(	1.21	-	2.82	)		92	(	56.8	)	2.67	(	1.87	-	3.82	)
	K6≥9	53	(	59.6	)	3.38	(	2.09	-	5.44	)		68	(	75.6	)	6.47	(	3.86	-	10.85	)
Increased alcohol drinking
	K6<5	29	(	6.7	)	1							13	(	2	)	1
	5≤K6<9	18	(	15.3	)	2.96	(	1.55	-	5.67	)		13	(	8	)	4.98	(	2.16	-	11.51	)
	K6≥9	17	(	19.1	)	3.91	(	1.99	-	7.68	)		10	(	11.1	)	10.48	(	4.1	-	26.8	)
Increased snacking
	K6<5	66	(	15.2	)	1							108	(	16.6	)	1
	5≤K6<9	23	(	19.5	)	1.29	(	0.75	-	2.2	)		46	(	28.4	)	1.98	(	1.31	-	2.97	)
	K6≥9	28	(	31.5	)	2.67	(	1.57	-	4.56	)		31	(	34.4	)	2.77	(	1.68	-	4.55	)
Decreased seeing friends
	K6<5	319	(	73.3	)	1							412	(	63.2	)	1
	5≤K6<9	100	(	84.8	)	2	(	1.14	-	3.5	)		125	(	77.2	)	1.98	(	1.31	-	3	)
	K6≥9	75	(	84.3	)	1.91	(	1.02	-	3.57	)		73	(	81.1	)	2.75	(	1.55	-	4.88	)
Decreased hospital visits
	K6<5	45	(	10.3	)	1							40	(	6.1	)	1
	5≤K6<9	18	(	15.3	)	1.61	(	0.88	-	2.95	)		10	(	6.2	)	1.02	(	0.5	-	2.11	)
	K6≥9	19	(	21.4	)	2.56	(	1.39	-	4.73	)		24	(	26.7	)	5.74	(	3.21	-	10.29	)
K6, Kessler 6; OR, odds ratio; CI, confidence interval.
a Aged <65 years b Aged ≥65 years
c Adjusted for age, sex, education, quartiles of prefectures by the COVID-19 cumulative incidence, medication for hypertension and/or dyslipidemia within a year, and indication of diabetes or hyperglycemia within a year.

## Sheet: Supplementary Table 3
Supplementary Table 3.
Sex-specific odds ratios of the K6 groups for desirable lifestyle changes (n=1546)
Lifestyle changes		Men (n=623)											Women (n=923)
		Lifestyle change (+) n(%)				Multivariable-adjusted OR (95%CI)a							Lifestyle change (+) n(%)				Multivariable-adjusted OR (95%CI)a
Decreased alcohol drinking
	K6<5	61	(	13.4	)	1							41	(	6.5	)	1
	5≤K6<9	15	(	13.9	)	1.03	(	0.55	-	1.92	)		7	(	4.1	)	0.58	(	0.25	-	1.34	)
	K6≥9	13	(	22	)	1.87	(	0.94	-	3.72	)		9	(	7.5	)	1.02	(	0.47	-	2.21	)
Increased vegetable intake
	K6<5	75	(	16.5	)	1							113	(	17.9	)	1
	5≤K6<9	14	(	13	)	0.71	(	0.38	-	1.32	)		27	(	15.7	)	0.88	(	0.55	-	1.39	)
	K6≥9	11	(	18.6	)	1.25	(	0.61	-	2.56	)		22	(	18.3	)	1.09	(	0.65	-	1.82	)
Increased eating home cooking
	K6<5	161	(	35.3	)	1							259	(	41.1	)	1
	5≤K6<9	49	(	45.4	)	1.47	(	0.96	-	2.27	)		82	(	47.7	)	1.32	(	0.94	-	1.86	)
	K6≥9	22	(	37.3	)	1.08	(	0.61	-	1.91	)		55	(	45.8	)	1.22	(	0.82	-	1.82	)
K6, Kessler 6; OR, odds ratio; CI, confidence interval.
a Adjusted for age, education, quartiles of prefectures by the COVID-19 cumulative incidence, medication for hypertension and/or dyslipidemia within a year, and indication of diabetes or hyperglycemia within a year.

## Sheet: Supplementary Table 4
Supplementary Table 4.
Odds ratios of the K6 groups for desirable lifestyle changes by age group (n=1546)
Lifestyle changes		Younger participantsa (n=642)											Older participantsb (n=904)
		Lifestyle change (+) n(%)				Multivariable-adjusted OR (95%CI)c							Lifestyle change (+) n(%)				Multivariable-adjusted OR (95%CI)c
Decreased alcohol drinking
	K6<5	48	(	11	)	1							54	(	8.3	)	1
	5≤K6<9	5	(	4.2	)	0.38	(	0.15	-	0.99	)		17	(	10.5	)	1.27	(	0.69	-	2.32	)
	K6≥9	10	(	11.2	)	0.94	(	0.45	-	1.97	)		12	(	13.3	)	1.96	(	0.96	-	3.99	)
Increased vegetable intake
	K6<5	52	(	12	)	1							136	(	20.9	)	1
	5≤K6<9	10	(	8.5	)	0.62	(	0.3	-	1.3	)		31	(	19.1	)	0.88	(	0.57	-	1.37	)
	K6≥9	11	(	12.4	)	1.12	(	0.55	-	2.3	)		22	(	24.4	)	1.16	(	0.69	-	1.95	)
Increased eating home cooking
	K6<5	163	(	37.5	)	1							257	(	39.4	)	1
	5≤K6<9	48	(	40.7	)	1.2	(	0.78	-	1.83	)		83	(	51.2	)	1.58	(	1.11	-	2.25	)
	K6≥9	33	(	37.1	)	0.95	(	0.59	-	1.54	)		44	(	48.9	)	1.42	(	0.9	-	2.23	)
K6, Kessler 6; OR, odds ratio; CI, confidence interval.
a Aged <65 years b Aged ≥65 years
c Adjusted for age, sex, education, quartiles of prefectures by the COVID-19 cumulative incidence, medication for hypertension and/or dyslipidemia within a year, and indication of diabetes or hyperglycemia within a year.
